# Supplementary material for: Co(II) Recovery from Hydrochloric Acid Solution Using Menthol-Based Deep Eutectic Solvents (DESs): Application to NMC Battery Recycling
Source: Molecules. 2025 Nov 14;30(22):4414. doi: 10.3390/molecules30224414 (PMC12655439; doi:10.3390/molecules30224414)
Supplement: Supplementary file 1 [file molecules-30-04414-s001.zip]

Archive with 1 entries (1 files):
- molecules-3912439-supplementary.pdf
